# Supplementary material for: Longitudinal stability in cigarette smokers of urinary biomarkers of exposure to the toxicants acrylonitrile and acrolein
Source: PLoS One. 2019 Jan 4;14(1):e0210104. doi: 10.1371/journal.pone.0210104 (PMC6319718; doi:10.1371/journal.pone.0210104)
Supplement: S1 Table — (XLS) [file pone.0210104.s001.xls]

## Sheet: PLoS_ONE_data
studyid	visitnum	HPMA3_pmol_per_ml_urine	CEMA_pmol_per_ml_urine	TNE_nmol_per_urine	TNE_nmol_per_mg_creatinine	HPMA3_nmol_per_mg_creatinine	CEMA_nmol_per_mg_creatinine
B-B004	4	21801	3498	78.9702	63.0742	17.4127	2.79388
B-B004	8	3790	777	20.6247	31.3946	5.7691	1.18274
B-B004	12	17983	2438	107.054	88.8849	14.9309	2.02422
B-B004	16	7523	744	34.9422	40.1093	8.63547	0.854019
B-B004	20	6680	551	30.1966	40.8859	9.04465	0.746048
B-B016	4	22889	1925	94.7543	58.3943	14.1058	1.18632
B-B016	8	7875	2503	73.7654	59.8931	6.39403	2.03229
B-B016	12	11628	1442	50.3929	46.5739	10.7468	1.33272
B-B016	16	1498	309	14.3817	102.726	10.7	2.20714
B-B016	20	4665	1486	91.4068	76.8774	3.92348	1.2498
B-B020	4	4234	376	35.2359	176.18	21.17	1.88
B-B020	8	12492	2328	89.2844	49.9944	6.99485	1.30356
B-B020	12	4958	1369	94.685	92.1425	4.82487	1.33224
B-B020	16	9414	992	71.4383	115.365	15.2026	1.60197
B-B020	20	19338	3737	123.551	72.0097	11.2709	2.17805
B-B028	4	11027	1584	65.1511	35.4758	6.00439	0.862514
B-B028	8	8503	904	38.2901	24.2154	5.37747	0.571708
B-B028	12	27577	2299	77.5762	29.5827	10.5161	0.876695
B-B028	16	4712	431	20.9349	10.6453	2.39603	0.219161
B-B028	20	5567	545	33.7998	15.272	2.51537	0.246251
B-B035	4	2817	356	18.7002	98.4222	14.8263	1.87368
B-B035	8	11112	1476	67.4905	45.9588	7.56691	1.00511
B-B035	12	8552	1331	53.8082	65.0586	10.3401	1.60929
B-B035	16	9926	1545	78.5319	100.965	12.7614	1.98634
B-B035	20	4854	774	31.0819	52.8138	8.24784	1.31517
B-B052	4	11818	2042	37.9085	81.4973	25.4069	4.38998
B-B052	8	12996	3240	49.7125	112.628	29.4436	7.34051
B-B052	12	8522	1790	57.037	85.6455	12.7965	2.68783
B-B052	16	23168	2823	153.295	125.174	18.9179	2.30513
B-B052	20	16152	2846	76.0806	128.121	27.2003	4.79272
B-B057	4	4031	582	34.2007	48.3436	5.69792	0.822671
B-B057	8	3351	511	22.6022	46.8048	6.93929	1.05818
B-B057	12	1545	169	19.0063	33.0687	2.68812	0.29404
B-B057	16	4561	322	50.4819	70.918	6.40739	0.452353
B-B057	20	6532	802	50.4639	82.4979	10.6785	1.3111
B-B069	4	9808	1275	130.648	110.393	8.28739	1.07733
B-B069	8	9226	973	159.162	91.158	5.28409	0.557275
B-B069	12	4196	1003	126.201	58.9083	1.95861	0.468181
B-B069	16	5478	1404	97.7232	76.8852	4.3099	1.10462
B-B069	20	6135	1049	118.78	101.016	5.21751	0.892121
B-B072	4	3988	920	31.4004	24.0952	3.0602	0.705964
B-B072	8	10650	977	42.3007	53.1959	13.3931	1.22864
B-B072	12	3276	900	31.345	45.1688	4.72078	1.29692
B-B072	16	10269	1383	44.684	44.494	10.2254	1.37712
B-B072	20	10336	1854	29.8593	65.1176	22.5409	4.04323
B-B073	4	1653	262	15.3065	45.137	4.87449	0.772606
B-B073	8	12235	1022	56.4308	38.7554	8.40271	0.701885
B-B073	12	12315	1097	56.8273	36.7791	7.97036	0.709987
B-B073	16	9330	594	50.9783	47.1582	8.63084	0.549488
B-B073	20	14695	997	17.1044	12.2035	10.4844	0.71133
B-B093	4	2247	383	38.2738	94.6721	5.55807	0.947371
B-B093	8	9961	1032	65.6657	47.3109	7.17671	0.743536
B-B093	12	6733	832	30.96	27.8919	6.06577	0.74955
B-B093	16	5621	751	25.9486	55.4349	12.0084	1.60439
B-B093	20	11476	1404	100.318	55.5878	6.35906	0.777982
B-B103	4	12148	1857	118.527	94.0687	9.64127	1.47381
B-B103	8	4409	686	33.967	111.95	14.5314	2.26095
B-B103	12	9991	2065	92.9629	87.2458	9.37656	1.938
B-B103	16	4991	781	70.7076	91.7518	6.47644	1.01344
B-B103	20	10332	1052	128.182	112.93	9.10264	0.926827
B-B104	4	20195	2514	143.85	92.7532	13.0216	1.62101
B-B104	8	25894.2	2882.17	157.413	153.814	25.3021	2.81626
B-B104	12	24040	2824	198.492	145.496	17.6214	2.07
B-B104	16	8430	825	55.3503	116.669	17.7689	1.73895
B-B104	20	45316	4877	148.33	111.843	34.169	3.67734
B-B112	4	7622	1310	24.9823	108.619	33.1391	5.69565
B-B112	8	7332	1190	28.4963	118.735	30.55	4.95833
B-B112	12	8543	1946	54.254	104.466	16.4495	3.74701
B-B112	16	8542	1649	57.3773	98.6197	14.6819	2.83429
B-B112	20	8335	1147	30.6488	78.0748	21.2326	2.92188
B-B122	4	1698	94	9.3518	21.01	3.81477	0.211183
B-B122	8	3727	491	33.6167	30.5711	3.38934	0.446517
B-B122	12	2760	219	15.1389	18.9842	3.46105	0.274627
B-B122	16	1980	188	3.75084	4.17071	2.20164	0.209045
B-B122	20	1347	70	2.82019	3.37678	1.61284	0.0838151
B-B128	4	8672	741	39.4529	32.6545	7.17768	0.613314
B-B128	8	4658	501	35.6264	35.0964	4.5887	0.493547
B-B128	12	1177	65	7.14808	56.545	9.31067	0.514183
B-B128	16	3587	304	23.8308	47.872	7.20566	0.610683
B-B128	20	10640	881	53.9063	160.142	31.6087	2.61723
B-B137	4	13311.1	2027.64	169.62	75.5674	5.9302	0.903334
B-B137	8	2812	407	86.48	153.021	4.97565	0.720159
B-B137	12	949	210	26.2506	65.6429	2.37309	0.52513
B-B137	16	787	50	177.433	163.334	0.724462	0.0460268
B-B137	20	806	23	6.89119	9.9863	1.16801	0.0333302
B-B143	4	7392	1034	30.6792	53.2468	12.8296	1.79461
B-B143	8	5380	924	49.5856	49.8444	5.40808	0.928823
B-B143	12	5015	698	12.2627	59.974	24.5272	3.41376
B-B143	16	3469	611	10.362	31.7189	10.6189	1.87032
B-B143	20	5836	768	20.9538	53.2597	14.8338	1.95208
B-B155	4	13253	1571	130.225	62.6175	6.37259	0.755402
B-B155	8	5099	1069	63.6092	40.3258	3.23257	0.677705
B-B155	12	3722	686	53.2296	38.7986	2.71294	0.50002
B-B155	16	3079	474	41.0464	34.5147	2.58904	0.398572
B-B155	20	1821	375	16.8424	24.1519	2.6113	0.537747
B-B156	4	3428	552	28.7098	31.0331	3.7054	0.596669
B-B156	8	944	140	11.6212	16.6616	1.35344	0.200722
B-B156	12	928	68	8.15652	18.7846	2.1372	0.156605
B-B156	16	3466	233	19.6413	22.4353	3.95905	0.266145
B-B156	20	27270	729	37.1855	44.8258	32.873	0.878784
B-B159	4	6441	1241	69.1751	39.769	3.70295	0.713455
B-B159	8	7927	1774	56.3785	34.2768	4.81943	1.07855
B-B159	12	18534	3562	55.3862	48.9981	16.3964	3.15117
B-B159	16	8149	2034	79.726	54.0064	5.52013	1.37783
B-B159	20	8354	808	65.8987	52.3667	6.63855	0.642081
B-B174	4	1393	90	1.59345	1.62371	1.41945	0.091709
B-B174	8	4926	638	37.3011	25.6558	3.38811	0.438817
B-B174	12
B-B181	4	2121	410	35.8696	29.6644	1.75408	0.339072
B-B181	8	2407	610	58.2543	44.4928	1.83839	0.465899
B-B181	12	3991	514	32.0262	30.2947	3.77523	0.486211
B-B181	16	2086	543	39.1737	26.4641	1.40922	0.366829
B-B181	20	6549	1145	59.6353	25.8306	2.83665	0.495948
B-B193	4	3479	114	12.7587	7.47332	2.03781	0.0667749
B-B193	8	1574	31	0.51908	0.322621	0.97828	0.0192673
B-B193	12	1982	17	2.20124	2.98979	2.69201	0.0230899
B-B193	16	1360	7	0.408306	0.445188	1.48285	0.0076323
B-B193	20	1584	2	0.236973	0.314894	2.10484	0.00265763
B-B197	4	5913	706	62.6487	41.9749	3.96174	0.473023
B-B197	8
B-D009	4	14334	1735	80.0622	35.3128	6.32225	0.765251
B-D009	8	4326	842	36.3683	39.5273	4.70176	0.915136
B-D009	12	2133	529	32.8658	30.5541	1.98297	0.491792
B-D009	16	5487	485	23.8953	33.8107	7.76385	0.686252
B-D009	20	946	118	97.9469	349.81	3.37857	0.421429
B-D018	4	3683	674	55.3135	37.676	2.50863	0.459086
B-D018	8	4470	421	34.4589	48.9197	6.34586	0.597675
B-D018	12	1532	452	54.144	45.5763	1.28958	0.380476
B-D018	16	2111	448	39.2716	58.1499	3.12578	0.663358
B-D018	20	3973	671	30.742	45.4964	5.87982	0.993043
B-D023	4	12378	1607	78.2667	44.5185	7.04067	0.91407
B-D023	8	9119	684	56.8933	52.7183	8.44983	0.633807
B-D023	12	15844	1550	86.6043	59.8904	10.9568	1.07189
B-D023	16	4041	423	22.1837	46.5482	8.47925	0.887583
B-D023	20	7771	688	72.6706	88.0529	9.4159	0.83363
B-D025	4	3153	445	35.5417	29.5455	2.62106	0.369925
B-D025	8	2018	308	18.7656	14.7336	1.58441	0.241822
B-D025	12	3797	301	19.4281	26.572	5.1932	0.411681
B-D025	16	5525	687	70.5106	38.5377	3.0197	0.375482
B-D025	20	3125	509	35.5575	34.2691	3.01177	0.490556
B-D045	4	5379	4119	171.102	87.6304	2.75487	2.10956
B-D045	8	16971	1488	116.313	115.545	16.859	1.47818
B-D045	12	28930	2603	88.1687	123.535	40.5346	3.64713
B-D045	16	18053	2115	90.5674	135.403	26.9902	3.16204
B-D045	20	21059	2663	48.3978	86.4829	37.6307	4.75856
B-D053	4	2321	234	48.7789	57.4061	2.7315	0.275386
B-D053	8	6199	588	35.1044	45.6192	8.05579	0.764124
B-D053	12	10738	1494	109.95	52.6292	5.1399	0.715125
B-D053	16	3163	434	23.9244	61.4122	8.11918	1.11404
B-D053	20	7374	1557	72.2447	50.8661	5.19188	1.09625
B-D057	4	4469	37	0.644266	0.787292	5.46111	0.045214
B-D057	8	2820	46	0.929124	0.805359	2.44436	0.0398725
B-D057	12	613	36	0.914206	1.78892	1.19952	0.070445
B-D057	16	2541	80	6.13687	11.245	4.65605	0.14659
B-D057	20	1779	24	1.37232	1.78811	2.31801	0.0312716
B-D072	4	15108	3051	154.956	66.2216	6.45652	1.30387
B-D072	8	5797	690	43.6049	54.7945	7.28459	0.867063
B-D072	12	14600	1594	131.202	57.675	6.41802	0.700707
B-D072	16	20154	2295	83.0933	38.8093	9.41307	1.0719
B-D072	20
B-D074	4	13844	1820	95.5385	54.3782	7.87967	1.0359
B-D074	8	11566	1522	80.2883	58.0348	8.36025	1.10015
B-D074	12	8605	1028	56.5182	65.2154	9.92917	1.18619
B-D074	16	9700	658	55.0186	162.507	28.6507	1.94352
B-D074	20	19836	1696	76.4599	45.1738	11.7194	1.00203
B-D089	4	7395	912	77.2898	65.4076	6.25812	0.771793
B-D089	8	9020	697	84.5575	96.3948	10.2827	0.794573
B-D089	12	2742	162	34.1989	32.44	2.60098	0.153668
B-D089	16	5597	532	53.4974	51.9392	5.43398	0.516505
B-D089	20	3539	445	20.4757	20.6825	3.57475	0.449495
B-D100	4	2324	1076	113.81	43.7351	0.893072	0.413488
B-D100	8	5333	439	23.1315	19.2865	4.44652	0.366027
B-D100	12	5966	708	59.0835	24.1157	2.4351	0.28898
B-D100	16	8906	1591	104.005	40.1563	3.43861	0.614286
B-D100	20	9322	395	32.4058	14.5317	4.18027	0.17713
B-D106	4	8683	800	41.1088	39.4267	8.3277	0.767265
B-D106	8	16655	1648	64.0173	27.181	7.07151	0.699721
B-D106	12	4265	519	32.6652	35.5057	4.63587	0.56413
B-D106	16	5202	689	33.8699	29.4521	4.52348	0.59913
B-D106	20	4347	488	25.1194	22.5292	3.89876	0.43768
B-D114	4	11483	896	55.5103	50.8358	10.516	0.820549
B-D114	8	8501	848	72.7852	59.1749	6.91138	0.689431
B-D114	12	13751	1945	122.049	73.1752	8.2445	1.16614
B-D114	16	19531	2519	84.2174	43.4975	10.0876	1.30104
B-D114	20	31388	4083	255.206	101.052	12.4284	1.61671
B-D134	4	1428	331	9.01101	33.3741	5.28889	1.22593
B-D134	8	2743	182	8.52079	21.7033	6.98669	0.463572
B-D134	12	692	70	5.17024	27.2118	3.64211	0.368421
B-D134	16	566	70	5.38829	29.935	3.14444	0.388889
B-D134	20	2329	273	18.8163	23.9636	2.9661	0.34768
B-D139	4	2926	433	26.0064	45.6253	5.13333	0.759649
B-D139	8	2640	302	17.3251	52.5004	8	0.915152
B-D139	12	1824	174	15.9961	46.7809	5.33432	0.508866
B-D139	16	1345	254	15.659	48.5398	4.16925	0.787353
B-D139	20	1734	411	16.6733	28.7528	2.99025	0.708762
B-D140	4	13395	1800	86.8059	30.2474	4.66747	0.627207
B-D140	8
B-D148	4	6150	891	54.8135	26.2353	2.94356	0.426457
B-D148	8	7575	944	44.5211	31.7841	5.40787	0.673932
B-D148	12	6168	654	63.6265	34.8255	3.37601	0.357962
B-D148	16	7030	710	37.1717	17.4214	3.29477	0.332758
B-D148	20	13317	2069	59.7632	26.6172	5.93109	0.921486
B-D162	4	4905	361	42.1902	20.6254	2.3979	0.176481
B-D162	8	13805	589	53.3098	39.6179	10.2594	0.437724
B-D162	12	6245	554	47.9287	47.4135	6.17787	0.548044
B-D162	16
B-D162	20
B-D167	4	4827	115	6.08975	4.40515	3.49171	0.0831876
B-D167	8	4956	785	15.5364	15.9633	5.09218	0.80657
B-D167	12	1906	409	14.7001	8.01303	1.03896	0.222945
B-D167	16		875.764	30.6706	14.8957		0.425331
B-D167	20	4894	744	15.3181	19.6159	6.26714	0.952748
B-D170	4	6327	630	59.3221	45.0614	4.80603	0.478552
B-D170	8	1282	142	8.68099	55.4935	8.19523	0.90774
B-D170	12	2586	375	18.3756	15.5155	2.1835	0.316633
B-D170	16	8838.09	1196.42	50.5775	16.9157	2.9559	0.400144
B-D170	20	215	309	27.4128	25.7689	0.202107	0.29047
B-D174	4	3473	177	16.5338	28.2209	5.92792	0.302114
B-D174	8	1990	151	10.3379	39.7611	7.65385	0.580769
B-D174	12	6767	373	32.0302	35.7347	7.54964	0.41614
B-D174	16	4518	355	27.1448	18.4566	3.07194	0.241376
B-D174	20	7872	523	42.3801	30.5252	5.66998	0.376702
B-D187	4	6788	841	96.6498	52.1491	3.66259	0.453776
B-D187	8	5591	649	50.6766	54.5888	6.02262	0.699102
B-D187	12	10557	1514	101.531	54.5288	5.66982	0.813121
B-D187	16	10063	878	55.9643	44.6215	8.02344	0.700048
B-D187	20	16578	1920	106.498	42.7759	6.65868	0.771183
B-D199	4	12984	1909	85.9336	46.0518	6.95812	1.02303
B-D199	8	5984	706	36.9008	14.6359	2.37343	0.28002
B-D199	12		2124	109.959	37.5152		0.724653
B-D199	16	14499	2037	74.2014	28.7808	5.62378	0.790099
B-D199	20	10453	1717	69.8955	37.7714	5.64879	0.927865
B-D211	4	723	81	4.57721	6.91773	1.0927	0.122419
B-D211	8	5418	459	38.6917	55.8944	7.82689	0.663075
B-D211	12	31459	2100	101.377	42.0651	13.0535	0.871369
B-D211	16	12072	1117	89.4619	42.749	5.76855	0.533753
B-D211	20	1302	91	5.96336	4.64431	1.01401	0.0708715
B-D221	4	14883	1825	89.0468	34.9466	5.84086	0.716225
B-D221	8	4891	433	30.1876	27.1311	4.39578	0.389158
B-D221	12	13474.9	942.723	92.4739	28.4839	4.15055	0.290379
B-D221	16	6128	662	67.9004	36.1832	3.26553	0.352771
B-D221	20	11735	577	41.0846	37.6846	10.7639	0.52925
B-D253	4	20965	3680	80.0887	37.4728	9.80933	1.72184
B-D253	8	14009	1303	53.6113	36.7438	9.6014	0.893042
B-D253	12	5028	745	38.2451	45.3531	5.96247	0.883461
B-D253	16	76	95	5.56354	36.6944	0.501259	0.626573
B-D253	20	5761	782	54.8675	65.3875	6.86558	0.931935
B-E002	4	11218	1994	73.9822	26.6319	4.03823	0.717795
B-E002	8	2322	317	25.0889	61.3483	5.67784	0.77514
B-E002	12	5201	921	84.6118	66.4488	4.08454	0.723296
B-E002	16	5906	818	37.1221	32.6757	5.1986	0.720022
B-E002	20	17227	2392	161.294	61.8254	6.60327	0.916875
B-E016	4	7028	1831	102.2	41.2098	2.83387	0.738306
B-E016	8	3592	504	54.4465	62.1258	4.09863	0.575086
B-E016	12	23253	2347	111.169	42.7335	8.93851	0.902192
B-E016	16	4183	345	18.8971	157.476	34.8583	2.875
B-E016	20	5166	520	25.6369	84.9782	17.1236	1.72363
B-E019	4			16.1838	15.2941
B-E042	4	70480	1060	63.3667	60.9517	67.7939	1.0196
B-E042	8	12879	2746	86.514	58.0125	8.6361	1.84135
B-E042	12	3522	738	39.4925	57.4271	5.12144	1.07315
B-E042	16	7202	1315	64.0794	51.4145	5.77857	1.0551
B-E042	20	24298	3334	131.621	59.8413	11.047	1.51579
B-E043	4	11275	308	33.4564	101.383	34.1667	0.933333
B-E058	4	17712	2066	51.6945	20.2638	6.94297	0.809856
B-E058	8	20645	573	28.7707	25.1055	18.0149	0.500003
B-E058	12	8031	939	30.981	15.2469	3.95235	0.462117
B-E058	16	4911	935	31.4252	24.4896	3.82713	0.728643
B-E058	20	4248	574	34.5042	22.3653	2.75351	0.372061
B-E068	4	1713	126	9.81499	20.9394	3.65453	0.268809
B-E068	8	1921	162	22.1874	29.2156	2.52951	0.213316
B-E068	12	3410	496	43.9709	45.3144	3.51419	0.511155
B-E068	16	1174	282	32.5596	25.075	0.904128	0.217176
B-E068	20	8355	866	91.4186	49.2574	4.50178	0.466611
B-E085	4	5638	383	36.2752	61.4834	9.55593	0.649153
B-E085	8	10663	871	77.71	37.0895	5.08925	0.415712
B-E085	12	5859	404	55.3625	48.9108	5.17621	0.356919
B-E085	16	2581	296	22.369	36.2806	4.18616	0.480086
B-E085	20	12182	1433	135.248	77.2269	6.95593	0.818244
B-E091	4	3550	320	23.2696	37.9243	5.78572	0.52153
B-E091	8	2558	225	19.3284	37.8396	5.00785	0.440487
B-E091	12	2551	120	7.37468	7.84541	2.71383	0.12766
B-E091	16	1916	40	4.75383	5.94228	2.395	0.05
B-E091	20	2804	98	6.10373	9.53708	4.38125	0.153125
B-E092	4	50611.2	1580.74	88.4432	33.0012	18.8848	0.589827
B-E092	8	11050	2627	42.8367	47.1451	12.1614	2.89122
B-E092	12	1675	226	12.8006	13.334	1.74479	0.235417
B-E092	16	4297	126	7.17175	5.97646	3.58083	0.105
B-E092	20	3785	90	2.70754	1.94787	2.72302	0.0647482
B-E098	4	11592	1391	22.3992	74.1653	38.3819	4.60569
B-E098	8
B-E100	4	8150	586	28.6153	44.5354	12.6842	0.912019
B-E100	8	5443	468	24.356	39.9279	8.92295	0.767213
B-E100	12	9079	790	38.6672	40.7023	9.55684	0.831579
B-E100	16	2069	313	15.9805	39.9512	5.1725	0.7825
B-E100	20	14389	1026	45.9236	42.2621	13.2418	0.944198
B-E123	4	8335	1402	95.8912	71.05	6.17577	1.0388
B-E123	8	10031	1000	108.175	95.7297	8.87699	0.884956
B-E123	12	15345	2316	175.704	135.157	11.8038	1.78154
B-E123	16	5129	1135	81.8496	118.623	7.43333	1.64493
B-E123	20	3809	849	78.2949	100.533	4.89085	1.09014
B-E125	4	11221	1443	91.986	138.366	16.8787	2.17058
B-E125	8	15804	2495	123.61	84.6643	10.8247	1.7089
B-E125	12	4602	811	76.8539	91.4927	5.47857	0.965476
B-E125	16	9231	1284	57.6555	108.784	17.417	2.42264
B-E125	20	5594	1625	95.6474	64.295	3.76034	1.09234
B-E138	4	22044	3075	110.283	53.3612	10.6661	1.48786
B-E138	8	27020	2756	73.9486	51.3532	18.7639	1.91389
B-E138	12	15335	2449	133.671	56.1642	6.44328	1.02899
B-E138	16	12758	2516	71.8169	51.9538	9.22941	1.82013
B-E138	20	15940.7	1965.05	111.084	72.9024	10.4616	1.28962
B-E150	4	38503	1438	77.1764	31.1195	15.5254	0.579839
B-E150	8	8089	1397	48.4358	46.1294	7.70381	1.33048
B-E150	12
B-E168	4	16541	2784	72.1408	39.4671	9.04932	1.52308
B-E168	8	13850	934	55.3503	52.1025	13.0373	0.879196
B-E168	12	1434	218	14.9817	19.0091	1.81949	0.276604
B-E168	16	6340	930	71.142	36.0095	3.20908	0.470732
B-E168	20	1413	220	14.2024	19.2015	1.91036	0.297438
B-E173	4
B-E192	4	14359	1655	103.63	47.3195	6.55662	0.755708
B-E192	8	7730	1353	97.5944	34.005	2.69338	0.471429
B-E192	12	5234	957	50.5469	28.1611	2.91601	0.533173
B-E192	16	11619	1983	78.6033	32.9767	4.87456	0.831935
B-E192	20	14186	2077	103.44	33.2839	4.56462	0.668315
B-E199	4	27.7937	72.3574	3.48874	19.3819	0.154409	0.401986
B-E199	8	489	91	2.63311	17.5541	3.26	0.606667
B-E199	12	868	158	5.58696	13.4906	2.09592	0.381515
B-E199	16	380	33	0.854402	2.29596	1.02114	0.0886779
B-E199	20	147280	717	21.4202	11.1271	76.5074	0.37246
B-E202	4	19609	1946	131.236	73.3207	10.9554	1.08722
B-E202	8		1379.55	94.1862	57.6191		0.843951
B-E202	12	9602	800	57.1897	135.039	22.6726	1.88899
B-E202	16	8084.69	915.784	97.8629	143.006	11.8141	1.33823
B-E202	20	3994	633	35.4896	70.8532	7.97383	1.26375
B-E225	4	11067	2097	96.4028	74.1722	8.51494	1.61343
B-E225	8	9198	924	60.7241	53.5094	8.10517	0.814218
B-E225	12	5324	986	49.7113	59.3889	6.36046	1.17795
B-E225	16	12996	3085	125.581	74.6236	7.72255	1.83319
B-E225	20	4604	659	33.1933	88.5912	12.2878	1.75884
B-E240	4	8181	1609	79.4262	98.4421	10.1397	1.99422
B-E240	8	11726	2257	135.576	118.108	10.2152	1.9662
B-E240	12	8504	1127	72.7276	138.215	16.1614	2.14181
B-E240	16	8195	1263	96.8211	101.667	8.6052	1.32622
B-E240	20	22399	2893	164.867	127.361	17.3033	2.23485
B-E250	4	16571	3674	87.8182	63.1015	11.907	2.63994
B-E250	8	25840	4733	102.543	66.0402	16.6416	3.04816
B-E250	12	13619	3457	90.5899	67.2346	10.1078	2.56574
B-E250	16	21921	3552	88.5407	57.7501	14.2978	2.31677
B-E250	20	7788	2050	67.1701	68.0476	7.88973	2.07678
B-E258	4	1735	307	12.2098	28.0154	3.98095	0.70441
B-E258	8	2067	250	18.5904	21.8324	2.42747	0.293598
B-E258	12	3498	428	28.3149	19.1601	2.36702	0.289618
B-E258	16	700	81	9.94159	19.5028	1.37322	0.158901
B-E258	20	5432	352	23.0238	26.3129	6.208	0.402286
B-F003	4	24175	1926	94.9271	38.0203	9.6826	0.771404
B-F003	8	14309	1483	76.6788	36.8273	6.87233	0.712255
B-F003	12	10930	883	36.8243	23.6348	7.01514	0.566731
B-F003	16
B-F003	20	2989	240	3.25704	7.45913	6.84527	0.549637
B-F009	4	1577	82	11.1166	13.7261	1.9472	0.101249
B-F009	8	2543	112	13.3472	18.3247	3.49134	0.153767
B-F009	12	4965	373	13.0736	13.1037	4.97642	0.373858
B-F009	16	3491	198	10.9193	9.49427	3.03541	0.17216
B-F009	20	2769	251	12.0724	11.7826	2.70253	0.244975
B-F016	4	3928	252	20.9559	15.5397	2.91277	0.186868
B-F016	8	14950	1867	98.9855	38.1304	5.75892	0.719191
B-F016	12	7175	349	43.1897	24.1078	4.00497	0.194806
B-F016	16	9102	1505	65.9706	34.3832	4.74387	0.784391
B-F016	20	7156	1120	42.6295	34.4575	5.7842	0.905296
B-F025	4	12388	1351	118.92	77.7624	8.10054	0.883422
B-F025	8	9252	893	95.6695	74.2603	7.18156	0.693162
B-F025	12	19587	2670	178.167	73.3168	8.06019	1.09872
B-F025	16	32463	3707	244.653	67.1752	8.91349	1.01784
B-F025	20	12338	1432	110.185	84.6422	9.47782	1.10004
B-F040	4	2752	445	41.9299	15.805	1.03734	0.167738
B-F040	8	3889.37	1205.84	104.141	32.6054	1.21772	0.377535
B-F040	12	8244	1232	60.9282	20.4048	2.76092	0.412597
B-F040	16	2561	230	25.7367	24.98	2.4857	0.223237
B-F040	20	1296	69	7.79121	8.90424	1.48114	0.0788571
B-F043	4	4549	981	42.0543	29.4687	3.18762	0.687416
B-F043	8	3547	1090	61.5818	64.5048	3.71536	1.14174
B-F043	12	14594	1985	104.759	44.3969	6.18495	0.841245
B-F043	16	9951	1418	82.6625	46.5732	5.60653	0.79892
B-F043	20	14049	1738	131.706	70.4954	7.51973	0.930265
B-F044	4	5778	411	28.596	81.9953	16.5677	1.17849
B-F044	8	5223	443	27.4489	60.7781	11.5649	0.980902
B-F044	12	8282	872	57.6472	89.785	12.8991	1.35813
B-F044	16	6603	403	37.3296	85.164	15.0641	0.919407
B-F044	20	7072	594	63.6858	108.637	12.0637	1.01327
B-F059	4	4144	42	1.27563	0.741626	2.40923	0.0244179
B-F059	8	3693	141	6.11583	4.571	2.76017	0.105384
B-F059	12	3297	23	0.303642	0.332236	3.60747	0.0251659
B-F059	16	1171	64	7.24578	13.6252	2.20198	0.120347
B-F059	20	3764	427	35.6471	14.2469	1.50434	0.170657
B-F064	4	1962	222	20.9721	108.199	10.1223	1.14533
B-F064	8	2149	195	24.2177	112.744	10.0045	0.907811
B-F064	12	1897	218	21.533	116.124	10.2302	1.17564
B-F064	16	3707	466	45.7393	82.7051	6.70294	0.842614
B-F064	20	5395	506	25.9915	60.4509	12.5476	1.17685
B-F070	4	4060	373	28.9187	17.8924	2.51198	0.23078
B-F070	8	4044	472	30.2913	20.8217	2.77977	0.324444
B-F070	12	14200	1001	42.2918	20.2391	6.79554	0.479038
B-F070	16	5558	416	44.716	11.4363	1.42148	0.106394
B-F070	20	6030	794	37.6635	17.935	2.87143	0.378095
B-F082	4	1648	79	9.22863	25.4695	4.54821	0.218027
B-F082	8	946	122	15.888	37.9322	2.25855	0.291271
B-F082	12	1518	191	9.59503	15.6231	2.47168	0.310996
B-F082	16	1183	124	23.4858	27.6696	1.39374	0.14609
B-F082	20	1520	61	15.537	39.6062	3.87473	0.155499
B-F088	4	24922	1249	69.6619	30.4955	10.91	0.546768
B-F088	8	7089	655	43.612	23.7636	3.86269	0.3569
B-F088	12	9785	974	55.8153	58.0741	10.181	1.01342
B-F088	16	15704	1722	69.2219	56.3386	12.7812	1.40151
B-F088	20	9653	941	49.5691	38.1977	7.43856	0.72513
B-F098	4	1643	298	31.3795	47.804	2.50297	0.453978
B-F098	8	28114	3060	156.461	36.9011	6.63066	0.721698
B-F098	12	12476	1643	58.669	36.4683	7.75501	1.02128
B-F098	16	13246	2505	86.4135	33.236	5.09462	0.963462
B-F098	20	15041	2220	47.4251	42.3232	13.4229	1.98118
B-F110	4	26448	1671	85.5446	46.1877	14.2799	0.902215
B-F110	8
B-F112	4	13959	2241	115.441	187.196	22.6356	3.63395
B-F112	8	7860	649	36.7042	75.4495	16.1571	1.33409
B-F112	12
B-F127	4
B-F147	4	11286	938	59.0389	35.6047	6.80628	0.565682
B-F147	8	21593	1514	141.899	118.707	18.0637	1.26654
B-F147	12	44607.6	3640.84	232.784	74.5493	14.2857	1.16598
B-F147	16	19933	2143	169.429	66.4357	7.81603	0.840302
B-F147	20	26405	2776	150.918	87.8624	15.3727	1.61615
B-F154	4	4389	777	102.068	77.5619	3.33521	0.590445
B-F154	8	10212	1278	96.1321	66.9226	7.10911	0.889683
B-F154	12	8273	1122	94.2012	70.9928	6.23477	0.845572
B-F154	16	11844	1447	113.093	69.2266	7.24995	0.885738
B-F154	20	15894.8	2206.71	171.295	67.4571	6.25946	0.869016
B-F157	4	3892	367	47.216	44.3584	3.65645	0.344788
B-F157	8	4510	668	49.5341	41.0525	3.73777	0.55362
B-F157	12	2434	625	52.3438	32.1846	1.49659	0.384293
B-F157	16	8774.77	1224.74	53.1295	19.5981	3.23678	0.451773
B-F157	20	3108	373	21.223	13.6629	2.00087	0.24013
B-F174	4	28742	2574	131.867	31.7473	6.91972	0.619698
B-F174	8	12976	1564	122.961	36.939	3.89814	0.469844
B-F174	12	6259	1292	108.753	35.8427	2.06284	0.425817
B-F174	16	9896	1037	74.9083	27.2677	3.60228	0.377483
B-F174	20	4594	632	71.3587	25.124	1.61746	0.222515
B-F182	4	2656	652	42.3682	67.7064	4.24442	1.04193
B-F182	8	2782	657	50.033	73.5196	4.08793	0.965409
B-F182	12	2569	906	72.3689	57.3471	2.03575	0.717939
B-F182	16	2844	976	73.916	62.7756	2.41536	0.8289
B-F182	20	1936	269	18.3968	103.431	10.8846	1.51238
B-F184	4	8189	1548	82.0652	27.179	2.71209	0.512678
B-F184	8	5630	664	55.1671	27.153	2.77106	0.326818
B-F184	12	9288	2224	116.32	42.325	3.3796	0.809242
B-F184	16	17733	2246	125.302	33.4504	4.73397	0.599588
B-F184	20	27508	3979	162.551	45.4123	7.68499	1.11162
B-F202	4	27815	2679	197.684	133.987	18.8525	1.81578
B-F202	8		2325	229.334	69.6657		0.706274
B-F202	12	20873	1849	206.134	85.5927	8.66705	0.767756
B-F202	16	3984	440	51.401	33.3905	2.58804	0.285828
B-F202	20	4269	725	71.0338	50.9856	3.06414	0.52038
B-F209	4
B-F209	8
B-G001	4	1755	357	19.5827	41.2715	3.69876	0.752397
B-G001	8	15141	2060	39.4336	37.0993	14.2447	1.93806
B-G001	12	21443	3088	63.7903	40.1042	13.481	1.94139
B-G001	16	2617	337	15.8232	33.8907	5.60517	0.721796
B-G001	20	2403	490	26.2607	27.7086	2.53549	0.517016
B-G005	4	3287	352	35.4572	97.306	9.02058	0.966001
B-G005	8	4655	771	49.7205	72.7671	6.81269	1.12837
B-G005	12	1342.36	202.344	5.61951	6.19387	1.47956	0.223025
B-G005	16	4711	795	41.7212	47.4669	5.35978	0.904485
B-G005	20	4668	874	44.5995	80.7745	8.45424	1.58291
B-G019	4	6569	821	54.2739	93.4498	11.3106	1.41361
B-G019	8	25292	1861	62.3065	63.6171	25.824	1.90014
B-G019	12	25946	2844	108.802	115.908	27.6406	3.02975
B-G019	16	21733	2934	134.306	66.4548	10.7535	1.45175
B-G019	20	16227	2301	72.339	56.0726	12.5781	1.78359
B-G020	4	9774	2226	81.0372	36.3037	4.37864	0.997222
B-G020	8	21004	3451	108.203	42.226	8.19673	1.34674
B-G020	12	16610	914	41.9645	28.7671	11.3863	0.626556
B-G020	16	10814	2119	93.2974	45.6086	5.28644	1.03588
B-G020	20	14840	2240	83.1957	35.9738	6.41681	0.968575
B-G036	4	3966	423	39.4287	36.4439	3.66577	0.390978
B-G036	8	4229.82	299.222	29.9533	95.6378	13.5054	0.955386
B-G036	12
B-G039	4	4193	679	63.5524	49.9736	3.29711	0.533922
B-G039	8	16364	1426	112.954	72.2123	10.4617	0.911655
B-G039	12	8810	1121	71.401	68.3843	8.43779	1.07364
B-G039	16	4140	460	32.5667	99.0916	12.5969	1.39965
B-G039	20	16650	1947	131.367	71.7979	9.09999	1.06413
B-G050	4	6799	405	39.0538	32.6751	5.68851	0.338851
B-G050	8	20654	2261	87.9992	48.7083	11.4322	1.25148
B-G050	12	13191	1137	82.4985	43.4899	6.95376	0.59938
B-G050	16	12266	1557	122.399	73.3278	7.34839	0.932777
B-G050	20	7640	409	57.6172	47.1776	6.25571	0.334893
B-G055	4	21780	2110	122.335	68.9202	12.2702	1.18871
B-G055	8	43852	4290	200.091	67.8275	14.8651	1.45424
B-G055	12	22980	2477	119.211	55.701	10.7373	1.15737
B-G055	16	17886	1604	94.6604	70.7456	13.3673	1.19877
B-G055	20	21906	2363	110.931	51.5919	10.1881	1.09899
B-G077	4	84280.6	7702.15	264.267	70.0972	22.3556	2.04301
B-G077	8	62690.1	7788.83	181.945	71.9275	24.783	3.07912
B-G077	12	43489	3846	91.4428	100.723	47.9027	4.23633
B-G077	16	22086	5583	140.215	60.4665	9.52441	2.40762
B-G077	20
B-G084	4	10540	1223	55.5242	32.0827	6.09015	0.706666
B-G084	8	7145	1224	47.5631	39.9276	5.99799	1.02751
B-G084	12	12517	2470	48.2356	30.8297	8.00022	1.5787
B-G084	16	3811	608	29.705	73.1055	9.37905	1.49632
B-G084	20	33471	3191	78.2228	35.2355	15.077	1.43739
B-G090	4
B-G096	4	3413	522	38.8809	38.6944	3.39663	0.519497
B-G096	8	7133	926	77.7686	149.174	13.6823	1.77623
B-G096	12	4290	779	30.532	162.427	22.8223	4.14419
B-G096	16	5195	1024	49.4807	123.702	12.9875	2.56
B-G096	20	3738	468	34.1003	179.475	19.6737	2.46316
B-G110	4	3205	202	25.6951	55.8589	6.96739	0.43913
B-G110	8
B-G111	4	8664	1971	87.0443	116.948	11.6405	2.64812
B-G111	8
B-G116	4	10770	959	46.3123	28.0681	6.52727	0.581212
B-G116	8	3386	424	22.4297	23.6102	3.56421	0.446316
B-G116	12	4504	284	28.5116	43.864	6.92923	0.436923
B-G116	16	6095	1126	38.6766	124.763	19.6613	3.63226
B-G116	20	2159	272	27.2213	24.5084	1.94384	0.244893
B-G119	4	3454	465	40.779	67.3263	5.70257	0.767718
B-G119	8	12659	1844	86.7661	53.892	7.86273	1.14534
B-G119	12	13695	1586	78.2648	34.6305	6.05973	0.70177
B-G119	16	5679	1189	62.7598	54.1032	4.89569	1.025
B-G119	20	12570	1236	70.9381	44.7064	7.92183	0.778949
B-G139	4	8916	1204	123.818	138.033	9.93955	1.34222
B-G139	8	5564	541	59.4008	126.468	11.8461	1.15183
B-G139	12	4956	630	62.5982	144.835	11.4668	1.45765
B-G139	16	7826	935	99.0912	115.284	9.1049	1.08779
B-G139	20	16399	1505	132.455	128.672	15.9307	1.46202
B-G146	4			75.2762	52.9436
B-G150	4	7619	629	66.4524	32.1026	3.68068	0.303865
B-G150	8	19257	1564	112.194	28.6784	4.92234	0.399779
B-G150	12	10153	1061	51.3558	25.6895	5.0788	0.530741
B-G150	16	4112	469	31.952	36.5543	4.70428	0.536554
B-G150	20	7396	832	54.9288	29.0789	3.91539	0.440454
B-G152	4	9303	664	39.427	80.4632	18.9857	1.3551
B-G152	8	7188.67	985.149	49.3014	35.0445	5.10986	0.700264
B-G152	12	3328	397	25.3853	69.6002	9.12456	1.08848
B-G152	16	17763	1588	64.3536	59.3904	16.393	1.46553
B-G152	20	8023	1023	48.8063	60.593	9.96056	1.27006
B-G166	4	7590	1004	112.605	58.9822	3.97564	0.525894
B-G166	8	6134	340	54.8852	50.7866	5.67594	0.314611
B-G171	4	14535	1505	84.2858	77.1886	13.3111	1.37827
B-G171	8	11222	1059	117.34	26.9756	2.57986	0.243456
B-G171	12		4633.11	95.253	75.1348		3.65456
B-G171	16	32081	4913	105.411	82.7735	25.1915	3.85792
B-G171	20	43013	3365	83.1331	72.1081	37.3087	2.91874
B-G174	4	16715	1677	69.851	39.5557	9.46548	0.949663
B-G174	8	6313	860	64.6011	46.457	4.53991	0.618457
B-G174	12	13331	1113	70.5585	46.8476	8.85117	0.738981
B-G174	16	18541	1624	88.1326	48.5118	10.2057	0.893916
B-G174	20	19344	1824	72.4711	66.8353	17.8397	1.68215
B-G196	4	5728	837	57.4246	35.8089	3.57187	0.521937
B-G196	8	8768	1140	72.6255	61.4274	7.41607	0.964224
B-G196	12	6235	1977	85.8945	42.6296	3.09445	0.98119
B-G196	16	8191	1252	78.7471	53.6664	5.58219	0.853242
B-G196	20	16841	1297	81.8019	48.2206	9.92743	0.764555
B-G203	4	42123	5123	173.885	58.0972	14.0738	1.71166
B-G203	8	15432	1866	81.3427	49.9252	9.47161	1.14528
B-G203	12	33303	3960	177.106	70.3311	13.2251	1.57257
B-G203	16	13026	2234	82.7644	104.98	16.5224	2.83365
B-G203	20	23091	3000	115.096	65.2724	13.0952	1.70134
B-G207	4	4744	490	17.2105	84.1195	23.1872	2.39497
B-G207	8	3962	451	27.7526	65.4743	9.34721	1.06401
B-G207	12	8566	927	30.9683	63.8227	17.6537	1.91046
B-G207	16	7600	688	30.8944	63.2495	15.5593	1.40853
B-G207	20		2235	82.4836	71.0233		1.92447
B-H006	4	5553	771	32.605	25.571	4.35502	0.604668
B-H006	8	761	44	17.041	20.9767	0.936755	0.0541619
B-H006	12			42.3778	16.5841
B-H013	4	10669	1232	66.5366	44.2195	7.09049	0.818773
B-H013	8	6503	1159	49.0171	58.5574	7.7687	1.38458
B-H013	12	7521	875	47.6008	85.5862	13.5227	1.57325
B-H013	16	9094	837	89.6036	51.513	5.22814	0.481191
B-H013	20	4245	764	56.4948	64.0927	4.8159	0.866749
B-H029	4	10610	1234	68.3906	52.6311	8.1651	0.949645
B-H029	8	30385	2774	144.591	52.9342	11.1238	1.01555
B-H029	12	19747	2299	96.1073	60.0516	12.3387	1.43651
B-H029	16	23454	2837	129.955	75.0538	13.5456	1.63847
B-H029	20	19054	2116	102.95	67.8643	12.5604	1.39486
B-H037	4	4500	486	29.0127	81.0784	12.5756	1.35817
B-H037	8	2355	325	10.1004	159.679	37.2307	5.13799
B-H037	12	9308	978	35.0906	51.0913	13.5523	1.42395
B-H037	16	11865	2074	41.5758	58.5037	16.6959	2.91844
B-H037	20	3164	321	13.432	75.7365	17.8403	1.80997
B-H038	4	8690	1548	82.6216	62.634	6.58774	1.17351
B-H038	8	5115	1332	99.0356	84.2601	4.35187	1.13327
B-H038	12	11758	2917	154.027	59.2097	4.5199	1.12132
B-H038	16	6016	2100	110.689	69.6814	3.78724	1.32201
B-H038	20	6077	1914	105.563	66.1396	3.80749	1.1992
B-H042	4	21866	2194	103.281	58.4592	12.3766	1.24185
B-H042	8	7404	1188	61.1957	55.0401	6.65924	1.0685
B-H042	12	7899	1590	91.2943	71.1769	6.15839	1.23963
B-H042	16	16757	1909	93.0295	61.9268	11.1546	1.27076
B-H042	20	21643	3265	213.021	86.8131	8.82026	1.3306
B-H065	4	9641	2715	74.8102	51.4711	6.63322	1.86798
B-H065	8	14851	3103	65.5937	37.7525	8.5475	1.78593
B-H065	12	4099	714	49.5873	50.0154	4.13438	0.720163
B-H065	16	4442	955	44.3259	33.622	3.36934	0.724385
B-H065	20	16171	3120	82.0922	45.8643	9.03461	1.74312
B-H078	4	6135	752	48.8391	63.4289	7.96772	0.976646
B-H078	8	2450	391	13.1879	62.2641	11.5672	1.84603
B-H078	12	11312	1518	91.0526	47.7698	5.93472	0.796402
B-H078	16	10803	1506	64.4581	58.7986	9.85448	1.37377
B-H078	20	21197	2472	95.0418	55.0985	12.2885	1.43309
B-H097	4	6853	1422	130.418	77.9808	4.0976	0.850254
B-H097	8	8502	1211	84.0984	72.516	7.33107	1.04422
B-H097	12	5521	1382	85.6476	55.3283	3.56657	0.892772
B-H097	16	16448	1552	95.2372	84.275	14.5548	1.37336
B-H097	20	6416	1422	96.8282	66.7781	4.42483	0.98069
B-H101	4	26105	1529	74.9752	28.7261	10.0019	0.585824
B-H101	8	2372	468	31.6147	39.9565	2.99787	0.591485
B-H101	12	12365	1662	103.864	40.2052	4.78641	0.64335
B-H101	16	4360	399	42.152	86.0245	8.89796	0.814286
B-H101	20	6128	720	37.0255	37.0255	6.128	0.72
B-H104	4	3705	774	30.8167	51.4683	6.18788	1.29269
B-H104	8	4406	1366	51.0839	57.2123	4.93457	1.52987
B-H104	12	7603	964	33.1798	34.9261	8.00316	1.01474
B-H104	16	10055	1459	43.9612	52.3348	11.9702	1.7369
B-H104	20	6157	962	38.5729	55.9028	8.92319	1.3942
B-H137	4	7105	664	47.3453	30.9447	4.64379	0.433987
B-H137	8	693	63	6.44696	80.6329	8.66743	0.787949
B-H137	12	16996	1803	72.9801	24.3267	5.66533	0.601
B-H137	16	14799	1878	96.7525	42.6222	6.51938	0.827313
B-H137	20	12951	1332	41.6593	17.6523	5.48771	0.564407
B-H139	4	7760	951	62.1236	31.2179	3.8995	0.477889
B-H139	8	5375	442	29.6444	19.5029	3.53618	0.290789
B-H139	12	7722	1047	41.0487	27.5494	5.18255	0.702685
B-H139	16	8520	1584	66.3212	37.2591	4.78652	0.889888
B-H139	20	13788	1143	63.5009	39.4415	8.56398	0.709938
B-H151	4	3097	189	8.81023	11.1522	3.92025	0.239241
B-H151	8	2504	166	12.6722	20.774	4.10492	0.272131
B-H151	12	8516	332	27.5011	14.5509	4.50582	0.175661
B-H151	16	4989	220	24.3685	23.4313	4.79712	0.211538
B-H151	20	9038	409	34.6886	14.952	3.89569	0.176293
B-H157	4	2631	289	15.3051	30.0099	5.15882	0.566667
B-H157	8	5093	629	36.7481	47.113	6.52949	0.80641
B-H157	12	1062	274	22.4493	62.3593	2.95	0.761111
B-H157	16	6146.16	665.183	29.7079	70.733	14.6337	1.58377
B-H157	20	2346	630	45.0406	68.7905	3.58304	0.962198
B-H163	4	2274	134	26.084	25.5726	2.22941	0.131373
B-H163	8
B-H163	12	3448	619	11.03	13.1714	4.11741	0.739175
B-H163	16	3787	17	0.756941	0.566592	2.83468	0.012725
B-H163	20	1418	14	2.91244	2.31175	1.12554	0.0111125
B-H165	4	8082	658	37.5144	15.9367	3.43337	0.27953
B-H165	8	18878	888	45.2904	35.6618	14.8646	0.699213
B-H165	12	25251	4399	116.673	42.7374	9.24945	1.61136
B-H165	16	10569	277	15.2236	12.0112	8.33877	0.218549
B-H165	20	9413	807	42.2598	26.8196	5.97383	0.512151
B-H190	4	2406	167	13.4945	19.5573	3.48696	0.242029
B-H190	8	1873	160	16.642	19.9637	2.24684	0.191935
B-H190	12	2952	243	23.4513	23.606	2.97146	0.244602
B-H190	16	2005	142	19.7931	20.2336	2.04963	0.145161
B-H190	20	4011	238	0.182925	0.109674	2.40482	0.142694
B-H198	4
B-H228	4	9627	1782	58.4017	41.5832	6.85462	1.26882
B-H228	8	16711	1764	105.082	47.8922	7.61623	0.803963
B-H228	12	12173	1324	71.3645	44.2915	7.55503	0.821725
B-H228	16	1983	307	20.873	50.0969	4.75937	0.736826
B-H228	20	2995	499	43.1952	41.6377	2.88701	0.481007
B-H232	4	12549	2426	84.4734	96.9098	14.3965	2.78316
B-H232	8	4490	1498	36.7757	71.7815	8.76392	2.92391
B-H232	12	9836	3163	75.3406	109.613	14.3104	4.60187
B-H232	16	34624	6066	245.97	86.4407	12.1678	2.13176
B-H232	20	17279	5162	115.151	109.592	16.4448	4.9128
B-H260	4	26855	1965	112.033	60.459	14.4923	1.06041
B-H260	8	30006	3134	117.398	50.8702	13.0021	1.35801
B-H260	12	30322	1738	114.531	65.642	17.3787	0.996115
B-H260	16	17084	2185	141.337	61.4856	7.43205	0.950541
B-H260	20	40137	4102	170.533	93.5624	22.021	2.25054
B-H266	4	6637	1048	68.9055	67.3583	6.48797	1.02447
B-H266	8	16345	3023	103.145	67.0177	10.6201	1.96418
B-H266	12	5063	547	52.4867	56.2712	5.42807	0.586441
B-H266	16
B-H266	20	6284	453	31.0326	70.1935	14.2139	1.02465
B-I012	4	4129	799	27.3287	16.8943	2.5525	0.493933
B-I012	8	756	56	4.39692	31.4289	5.40384	0.400284
B-I012	12	1546	158	0.739691	0.445792	0.931732	0.0952223
B-I012	16	1086	72	5.79082	5.49009	1.0296	0.0682609
B-I012	20	2397	142	7.70546	7.98975	2.48544	0.147239
B-I015	4	1735	477	16.1219	52.006	5.59677	1.53871
B-I015	8	4242	1100	29.451	49.15	7.07935	1.83576
B-I015	12	9348	1532	48.3173	33.1926	6.42181	1.05244
B-I015	16	2022	389	13.8615	92.41	13.48	2.59333
B-I015	20	8691	2228	84.3154	45.4111	4.68085	1.19997
B-I022	4	5730	1134	72.9646	55.8982	4.38975	0.868757
B-I022	8	7384	973	77.3995	64.1106	6.11623	0.805944
B-I022	12	345	34	91.1806	53.9709	0.20421	0.020125
B-I022	16	3644	603	51.801	27.3448	1.9236	0.318312
B-I022	20	22284	1737	121.166	58.2366	10.7105	0.834862
B-I032	4	2285	588	33.2949	74.0412	5.08138	1.30759
B-I032	8	3357	665	32.8483	87.1035	8.90171	1.76337
B-I032	12	5408	1018	44.0972	54.6915	6.70727	1.26257
B-I032	16	3969	749	36.6647	88.4055	9.57002	1.80598
B-I032	20	2002	345	19.0429	59.5092	6.25625	1.07812
B-I035	4	4044	736	31.9182	85.5128	10.8344	1.97183
B-I035	8	8359	1032	46.9053	66.148	11.7883	1.45537
B-I035	12	437	18	43.0099	89.1917	0.906227	0.0373274
B-I035	16	582	6	22.2835	63.5495	1.65978	0.0171111
B-I035	20	596	13	35.6675	63.4609	1.06043	0.0231301
B-I042	4	4704	1115	33.8506	39.8896	5.54321	1.31392
B-I042	8	5499	780	37.5263	33.0966	4.84988	0.687927
B-I042	12	5949	1598	57.7005	52.4234	5.40492	1.45185
B-I042	16	18857	2462	86.6857	34.5166	7.5085	0.980322
B-I042	20	6242	1313	65.2351	38.352	3.66969	0.771917
B-I046	4
B-I048	4	7784	838	50.6748	72.3027	11.1062	1.19566
B-I048	8	17036	3795	80.2737	46.0977	9.78304	2.1793
B-I048	12	2850	400	19.7198	28.6406	4.13928	0.580952
B-I048	16	2803	284	25.1688	26.4792	2.94893	0.298786
B-I048	20	985	95	10.7882	88.8414	8.11151	0.782328
B-I066	4	9310	1977	53.6789	33.5499	5.81885	1.23565
B-I066	8	13191	2314	79.3212	33.6449	5.5951	0.981507
B-I066	12	3894	894	20.1523	33.0366	6.38361	1.46557
B-I066	16	14584	2074	51.7853	36.3802	10.2456	1.45703
B-I066	20	2917	590	26.7017	35.721	3.90231	0.789291
B-I083	4	10595	1752	74.4557	80.8865	11.5101	1.90332
B-I083	8	14542	1984	118.53	83.0598	10.1903	1.39028
B-I083	12	15415	2426	116.957	66.2378	8.73018	1.37395
B-I083	16	3097.14	316.764	32.9763	98.1587	9.21907	0.942892
B-I083	20	20024	2410	108.916	66.614	12.2468	1.47397
B-I084	4	14097	1077	108.63	66.2008	8.59089	0.656338
B-I084	8	18781	1012	135.91	109.988	15.1989	0.81898
B-I084	12	6540	1042	137.556	93.9915	4.46874	0.711992
B-I084	16	19449	3587	291.363	127.434	8.50648	1.56886
B-I084	20	13793	1000	125.084	127.616	14.0721	1.02024
B-I093	4	2055	830	31.3518	25.143	1.64803	0.66563
B-I093	8	2857	198	9.59445	38.3778	11.428	0.792
B-I093	12	9869	581	37.2741	22.0257	5.83171	0.34332
B-I093	16	635.181	22.3408	3.09198	20.6132	4.23454	0.148939
B-I093	20	7286	648	36.1448	17.4687	3.5213	0.313176
B-I097	4	4541	271	28.7923	14.022	2.21149	0.131979
B-I097	8	5684	770	46.0221	37.506	4.63221	0.627516
B-I097	12	10266	397	45.7192	27.8402	6.25138	0.241749
B-I097	16	25631	1077	59.9843	27.4902	11.7464	0.493578
B-I097	20	1268	219	18.409	44.6809	3.0776	0.531541
B-I111	4	14537	2160	65.6229	85.8488	19.0175	2.82574
B-I111	8	10701	1081	27.5255	161.915	62.9471	6.35882
B-I111	12	19079	1587	40.0026	41.5727	19.8279	1.64929
B-I111	16	17053	2226	90.4186	104.697	19.746	2.57753
B-I111	20	11023	2013	59.5399	101.651	18.8192	3.43673
B-I114	4	25886	6134	109.851	75.815	17.8655	4.23346
B-I114	8	9727	2665	63.3027	102.916	15.8139	4.33268
B-I114	12	6133	2002	72.2219	77.3583	6.56918	2.14438
B-I114	16	4472	1588	56.0721	149.291	11.9066	4.22802
B-I114	20	12194	2504	73.7786	125.96	20.8184	4.275
B-I124	4	18857	1212	155.13	136.798	16.6286	1.06877
B-I124	8	17163	1295	165.112	513.353	53.3619	4.02632
B-I124	12		4989.08	233.977	103.431		2.20546
B-I124	16	4066	795	42.7719	129.72	12.3315	2.4111
B-I124	20	9977	1145	48.173	118.303	24.5014	2.81188
B-I141	4	108259	1293	71.7284	72.1084	108.832	1.29985
B-I141	8	6965	502	42.813	83.8905	13.6477	0.98365
B-I141	12	11593	603	56.7303	65.306	13.3455	0.694153
B-I141	16	9099	801	43.574	85.168	17.7845	1.5656
B-I141	20	6041	741	45.593	69.8437	9.25418	1.13513
B-I155	4	6675	1005	79.9187	36.6871	3.0642	0.461351
B-I155	8	9579	1922	85.1176	39.1834	4.40963	0.884781
B-I155	12	7440	1427	85.3618	37.2181	3.24387	0.622178
B-I155	16	5244	775	71.7561	39.7318	2.90363	0.429122
B-I155	20	11038	819	69.755	45.2472	7.1599	0.531252
B-I167	4	4623	965	36.6545	71.1747	8.97683	1.87381
B-I167	8	3255	322	19.7633	94.6323	15.5858	1.54182
B-I167	12	6497	808	40.0226	69.1948	11.2326	1.39694
B-I167	16	5975	1032	38.9114	62.8298	9.64776	1.66636
B-I167	20	2012	185	18.6671	80.3987	8.66564	0.796791
B-I168	4	6777	1127	49.6166	42.7087	5.83348	0.970094
B-I168	8	8181	1411	134.678	40.2806	2.44684	0.422013
B-I168	12	6931	854	53.113	41.9391	5.47286	0.674336
B-I168	16	17724	1374	49.0047	35.5621	12.8621	0.997095
B-I168	20	5133	1292	71.9788	29.5337	2.10613	0.530121
B-I176	4	22133	2738	187.907	102.944	12.1254	1.5
B-I176	8		2211	325.975	70.9668		0.481349
B-I176	12	4435	621	54.9707	94.4312	7.61865	1.06678
B-I176	16	16611	2120	163.384	80.6788	8.20248	1.04685
B-I176	20	5868	892	131.442	93.6012	4.17868	0.635204
B-I180	4	3995	750	20.2268	41.1605	8.12962	1.52621
B-I180	8	2909	530	25.0882	22.2985	2.58553	0.471066
B-I180	12	2870	554	35.4643	30.0317	2.43037	0.469137
B-I180	16	372	94	11.5826	29.4466	0.945737	0.238977
B-I180	20	2519	464	32.6743	29.2106	2.25197	0.414813
B-I192	4	6748	1087	82.1007	47.4211	3.89762	0.627847
B-I192	8	5485	1057	69.2579	44.8719	3.55371	0.684826
B-I192	12	6141	1260	136.342	73.3629	3.30435	0.677982
B-I192	16	9429	1138	70.8796	58.1707	7.73835	0.933953
B-I192	20	5165	655	68.5976	53.8744	4.05643	0.514417
B-I200	4	5852	922	35.8503	37.287	6.08653	0.95895
B-I200	8	16796	2229	90.2241	36.5259	6.79961	0.902377
B-I200	12	9785	1186	56.4438	45.8102	7.94159	0.962567
B-I200	16	16624	1541	67.0701	69.669	17.2682	1.60071
B-I200	20	13031	1634	77.205	45.0064	7.59638	0.952535
B-J003	4	33386	2760	140.923	81.272	19.2542	1.59173
B-J003	8
B-J016	4	4751	738	46.3416	30.0185	3.07754	0.478051
B-J016	8	6425	1161	46.4995	29.06	4.01532	0.72557
B-J016	12	5174	1238	46.4311	36.79	4.09965	0.980937
B-J016	16	9104	1694	56.4484	31.1472	5.02342	0.934719
B-J016	20	16008	1715	75.6009	162.53	34.4147	3.68699
B-J019	4	4342	967	51.9087	75.8495	6.34458	1.41299
B-J019	8	4454	681	79.7343	71.4898	3.99346	0.610585
B-J019	12	5958	716	44.0373	106.049	14.3478	1.72424
B-J019	16	9315	1370	82.036	85.7247	9.73385	1.4316
B-J019	20	13283	1845	95.322	75.8769	10.5733	1.46863
B-J025	4	381.616	177.208	13.1477	66.2941	1.9242	0.893526
B-J025	8	16592	852	52.0675	63.0649	20.0965	1.03195
B-J025	12	3534	974	45.7654	75.7526	5.84962	1.6122
B-J025	16	2073	697	31.864	51.5267	3.35221	1.12711
B-J025	20	3796	655	30.9351	41.8426	5.13444	0.885948
B-J037	4	2195	384	18.3158	116.096	13.9132	2.43402
B-J037	8	11697	2543	89.5516	69.8919	9.12911	1.98472
B-J037	12	2857	718	37.7374	19.9218	1.50822	0.379036
B-J037	16	4040	950	45.6366	48.2954	4.27537	1.00535
B-J037	20	4350	692	24.7908	37.5577	6.59019	1.04837
B-J050	4	7292	687	46.571	69.6865	10.9114	1.02799
B-J050	8	21998	2628	101.835	78.0034	16.8499	2.01298
B-J050	12	15149	2195	121.06	92.0344	11.5168	1.66872
B-J050	16	22021	2759	141.471	87.763	13.661	1.71158
B-J050	20	15080	2848	236.408	77.0059	4.91205	0.927687
B-J057	4	9860	745	72.8767	171.07	23.1453	1.74881
B-J057	8	47374	3810	223.116	163.702	34.7587	2.79543
B-J057	12	18727	1785	104.667	245.236	43.8774	4.18226
B-J057	16	10938	1576	95.3312	119.271	13.6848	1.97177
B-J057	20	12595	1504	55.1217	160.653	36.7082	4.38342
B-J062	4	20480	1506	28.3521	21.0626	15.2145	1.1188
B-J062	8	35551	2349	29.9844	19.7785	23.4503	1.54946
B-J062	12	6966.91	469.741	5.747	9.76407	11.8367	0.798083
B-J062	16	60784	5001	67.1553	15.228	13.7832	1.13401
B-J062	20	10842	1162	5.07876	6.50868	13.8946	1.48916
B-J075	4
B-J084	4	7793	779	37.7724	82.1138	16.9413	1.69348
B-J084	8	16294	1282	54.7118	63.9392	19.0421	1.49822
B-J084	12	6231	633	41.2219	62.1308	9.39154	0.954076
B-J084	16	11076	976	44.2268	81.113	20.3137	1.79001
B-J084	20	12175	1544	55.0491	69.6824	15.4114	1.95443
B-J092	4
B-J105	4	12661	1563	80.4857	57.0821	8.97943	1.10851
B-J105	8	8359	1593	74.5079	53.6028	6.01367	1.14604
B-J105	12	6516	844	40.7229	45.7561	7.32135	0.948315
B-J105	16	4084	762	57.2279	28.2217	2.01401	0.375778
B-J105	20	1065	158	12.0473	66.9296	5.91667	0.877778
B-J108	4	25648	4516	181.491	91.5294	12.9347	2.2775
B-J108	8	23457	2091	85.7827	62.6151	17.1219	1.52628
B-J108	12	3739	1109	57.307	41.4008	2.7012	0.801184
B-J108	16	6228	1196	58.5381	134.4	14.2991	2.74594
B-J108	20	23301	2570	82.8404	115.899	32.5995	3.59559
B-J118	4	2130	141	12.3623	49.4492	8.52	0.564
B-J118	8	3015	398	28.6854	34.7208	3.64936	0.48174
B-J118	12	2167	284	38.6207	48.4935	2.72096	0.3566
B-J118	16	2747	187	100.538	123.478	3.37378	0.229667
B-J118	20	1011	74	22.4312	112.156	5.055	0.37
B-J121	4	10505	752	60.5641	96.8589	16.8004	1.20266
B-J121	8	16337	1226	78.395	94.8894	19.7743	1.48395
B-J121	12	7559	426	36.3154	115.929	24.1305	1.35992
B-J121	16	8053	969	68.9168	67.2895	7.86284	0.946118
B-J121	20	11752	1068	68.7201	118.044	20.187	1.83456
B-J144	4
B-J147	4
B-J153	4	13195	2924	107.817	39.8203	4.87336	1.07993
B-J153	8	5053	914	16.54	30.1272	9.20395	1.66483
B-J153	12	10845	2153	78.626	33.4428	4.61282	0.915758
B-J153	16	12544	2156	77.5801	62.003	10.0253	1.7231
B-J153	20	2651	413	20.8455	38.9199	4.94959	0.771098
B-J166	4	10933	713	37.2653	22.7759	6.68206	0.435774
B-J166	8	3375	598	28.7026	24.5201	2.88319	0.510859
B-J166	12	3049	413	39.3203	33.7074	2.61376	0.354045
B-J166	16	2810	403	20.0766	33.3431	4.66682	0.669299
B-J166	20	5370	591	15.6331	28.8853	9.92214	1.09199
B-J170	4	4040	619	16.7121	78.7965	19.0484	2.91855
B-J170	8	4335	1756	49.727	50.5557	4.40724	1.78526
B-J170	12	3538	354	25.45	124.312	17.2816	1.72913
B-J170	16	4163	432	29.5466	131.449	18.5206	1.92191
B-J170	20	8013	910	35.9845	67.7934	15.0962	1.71441
B-J184	4	9093	1218	13.5073	79.7478	53.6855	7.19114
B-J184	8
B-J184	12
B-J187	4	11637	1045	39.633	26.2843	7.71757	0.693036
B-J187	8	13837	1459	49.6062	27.5612	7.68785	0.810622
B-J187	12	7982	827	34.1651	29.0355	6.78357	0.702833
B-J187	16	8330	1237	44.1018	55.2534	10.4363	1.54979
B-J187	20	14384	2053	72.6382	33.5683	6.64728	0.948754
B-J201	4	5920	1445	97.4065	100.967	6.13638	1.49782
B-J201	8	8129	1139	116.331	64.6918	4.52056	0.633401
B-J201	12	3741	1083	56.7705	103.596	6.82668	1.97629
B-J201	16	11529	1478	83.0353	53.5005	7.42825	0.95229
B-J201	20	21974	3139	152.6	79.9388	11.511	1.64435
B-J209	4		1595	69.0928	49.0257		1.13175
B-J209	8
B-J209	12
B-J211	4	5486	614	43.6354	83.8531	10.5423	1.17991
B-J211	8	8911	1177	52.8726	64.2844	10.8343	1.43104
B-J211	12	10536	2540	138.399	73.8657	5.62323	1.35564
B-J211	16	20440	2120	150.204	65.2729	8.88246	0.921273
B-J211	20	5116	1899	110.134	60.4246	2.80687	1.04188
B-K002	4	20666	1789	81.952	38.5699	9.72625	0.841975
B-K002	8	15310	1384	66.5538	54.0441	12.4323	1.12386
B-K002	12	9968	727	167.697	87.844	5.22151	0.380822
B-K002	16
B-K008	4
B-K017	4	3133	494	29.4207	42.5076	4.52662	0.713741
B-K017	8	5700	665	53.7419	45.317	4.80643	0.560751
B-K017	12	4781	539	41.7016	40.2885	4.61899	0.520736
B-K017	16	8363	401	24.6605	27.0954	9.18871	0.440592
B-K017	20	14335	1801	88.8039	75.6388	12.2098	1.534
B-K019	4	4795	661	43.2516	72.7686	8.06734	1.1121
B-K019	8	6587	577	36.4979	87.8513	15.8551	1.38885
B-K019	12	7996	669	64.5781	89.941	11.1364	0.931748
B-K019	16	3721	363	25.7911	101.639	14.664	1.43053
B-K019	20	1677	257	21.6448	79.6561	6.17162	0.9458
B-K027	4	2091	576	49.1965	78.9648	3.35625	0.924533
B-K027	8	4876	1067	73.0336	65.1019	4.34645	0.95112
B-K027	12	2168	346	40.4701	54.0514	2.89556	0.462114
B-K027	16	5630	878	71.8005	60.4715	4.74168	0.739466
B-K027	20	4540	589	37.9529	64.1876	7.67824	0.996142
B-K034	4	10515	713	20.9444	73.435	36.8676	2.49991
B-K034	8	4027	1186	30.2701	82.5672	10.9844	3.23503
B-K034	12	2122	470	12.3915	82.61	14.1467	3.13333
B-K034	16	1529	303	9.74819	74.4379	11.6756	2.31373
B-K034	20	7605	1256	34.8175	114.849	25.0859	4.14304
B-K040	4	20929	1419	64.7878	38.7377	12.5138	0.848444
B-K040	8	16869	1011	36.6886	32.5388	14.961	0.896648
B-K040	12	3794	302	10.1894	21.6387	8.05711	0.64134
B-K040	16	3841	296	14.4424	17.4873	4.65079	0.358405
B-K040	20	11709	990	25.8027	16.0543	7.28527	0.615972
B-K050	4	34655	2923	83.7541	63.5861	26.3101	2.21914
B-K050	8	13038	1085	74.7652	58.6539	10.2284	0.851191
B-K050	12	14184	1160	86.0601	60.4223	9.95851	0.814429
B-K050	16	11098	1028	75.9775	58.5972	8.55927	0.792839
B-K050	20	4648	657	47.7782	58.2661	5.66829	0.80122
B-K053	4
B-K065	4	2569	391	22.0083	34.6687	4.04683	0.615925
B-K065	8	1718	472	27.8097	26.9639	1.66575	0.457645
B-K065	12	1258	328	26.9684	25.5521	1.19193	0.310775
B-K065	16	1576	429	32.5797	32.08	1.55183	0.42242
B-K065	20	1755	511	18.5772	16.7218	1.57972	0.459965
B-K070	4
B-K070	8
B-K075	4	1409	116	8.52716	32.4719	5.36555	0.441735
B-K075	8	3695	360	28.9553	78.2577	9.98649	0.972973
B-K075	12	3403	464	36.3051	45.9568	4.30769	0.587355
B-K075	16	6303	636	49.6935	39.7003	5.03549	0.508103
B-K075	20	13207	742	62.8033	38.1644	8.02564	0.450899
B-K081	4	6876	1059	72.09	77.4176	7.38415	1.13726
B-K081	8	6134	374	39.9392	32.7371	5.02787	0.306557
B-K081	12	2961	394	28.3752	49.781	5.19474	0.691228
B-K081	16	20807.6	1013.11	72.5503	34.9703	10.0296	0.488335
B-K081	20	7023	982	125.048	66.7694	3.74994	0.524341
B-K086	4	12597	791	40.2723	66.2684	20.7285	1.3016
B-K086	8	9547	727	35.7599	44.148	11.7864	0.897531
B-K086	12	5149	487	28.8032	62.4406	11.1622	1.05574
B-K086	16	7209	1135	53.5007	97.4474	13.1306	2.06731
B-K086	20	12279	1060	61.4836	56.5816	11.3	0.975487
B-K096	4	4386	892	32.5506	55.3946	7.46409	1.51801
B-K096	8	5012	1074	40.0964	68.9446	8.61799	1.84671
B-K096	12	4249	1293	30.7628	67.0801	9.2652	2.81946
B-K096	16	4732	979	21.1077	40.6154	9.10534	1.8838
B-K096	20	13997	2311	40.6763	52.8264	18.1779	3.0013
B-K101	4	13468	2856	79.5799	66.7146	11.2907	2.39429
B-K101	8	9180	2469	163.018	153.41	8.63895	2.32348
B-K101	12	10128	3490	189.811	135.676	7.23942	2.49463
B-K101	16	6976	1481	96.9723	142.606	10.2588	2.17794
B-K101	20	8341	2880	233.155	177.981	6.36718	2.19847
B-K105	4	13680	3095	104.844	167.756	21.8888	4.95218
B-K105	8	23274	5499	124.306	157.08	29.4102	6.94882
B-K105	12	1300	326	17.2966	183.747	13.8103	3.4632
B-K105	16	19301	6085	180.889	127.387	13.5923	4.28521
B-K105	20	7368	1793	46.7738	171.308	26.9852	6.56683
B-K114	4	4491	388	51.8822	119.743	10.3651	0.895497
B-K114	8	3918	320	34.4591	89.926	10.2246	0.835086
B-K114	12	1023	231	26.7173	119.576	4.57855	1.03387
B-K114	16	2156	180	16.8547	160.13	20.4834	1.71012
B-K114	20	1262	222	21.6397	137.315	8.00806	1.40871
B-K120	4	4927	1009	73.0868	90.698	6.11423	1.25213
B-K120	8	2903	845	68.866	58.361	2.46017	0.716102
B-K120	12	3935	881	74.7313	69.1956	3.64352	0.815741
B-K120	16	21723.6	2259.15	92.2685	25.4649	5.99542	0.623497
B-K120	20	7740	1011	64.2494	86.5719	10.4292	1.36226
B-K126	4	2745	503	25.6686	67.5489	7.22368	1.32368
B-K126	8	4136	605	35.5383	88.8456	10.34	1.5125
B-K126	12	2575	221	14.3416	74.955	13.458	1.15504
B-K126	16	3171	232	15.393	89.3276	18.4017	1.34632
B-K126	20	2415	416	19.4252	115.027	14.3005	2.46336
B-K137	4	3168	534	45.4216	133.593	9.31765	1.57059
B-K137	8	3575	819	72.5152	87.5231	4.31489	0.988502
B-K137	12	3001	326	28.9159	144.626	15.0098	1.63052
B-K137	16	4196	899	85.497	133.824	6.56778	1.40716
B-K137	20	6225	852	43.1696	131.378	18.9445	2.59289
B-K139	4	14546	1793	90.2168	50.97	8.21808	1.01299
B-K139	8	12476	1834	91.6318	61.3643	8.35497	1.2282
B-K139	12	6564	922	49.5259	46.3282	6.14019	0.862471
B-K139	16	12155	2182	102.589	70.2366	8.32181	1.49389
B-K139	20	10084	1420	78.7358	72.7593	9.31857	1.31221
B-K143	4	9297	854	55.1068	44.8023	7.55854	0.694309
B-K143	8	8639	1232	97.9101	60.9687	5.37951	0.767168
B-K143	12	9229	1638	105.296	65.6553	5.75455	1.02134
B-K143	16		1273	139.629	72.6881		0.662699
B-K143	20	8426	757	63.3892	95.157	12.6487	1.13637
B-K147	4	9017	1024	50.4273	29.4069	5.25829	0.597149
B-K147	8	14259	1617	74.9494	47.6619	9.0676	1.02828
B-K147	12	10106	2071	49.6315	53.8371	10.9623	2.24649
B-K147	16	6679	1324	54.4063	56.309	6.91257	1.3703
B-K147	20	4517	706	58.5372	39.4684	3.04556	0.476017
B-K153	4	5730	1550	118.621	127.56	6.1618	1.6668
B-K153	8	11797	3233	154.284	142.016	10.859	2.97593
B-K153	12	2823	752	49.9496	136.438	7.71104	2.05409
B-K153	16	15541	3491	172.612	118.177	10.64	2.39008
B-K153	20	13504	3169	95.494	136.218	19.2628	4.52043
B-L004	4	15084	4076	151.824	85.267	8.47145	2.28916
B-L004	8	3258	720	33.1868	68.7329	6.7476	1.49118
B-L004	12	9641	1534	77.9405	76.8159	9.50189	1.51187
B-L004	16	14934.7	2343.5	88.3838	55.59	9.39335	1.47397
B-L004	20	9222	3149	113.562	69.1002	5.61141	1.91611
B-L011	4	13820	1847	81.7627	79.0201	13.3564	1.78505
B-L011	8	6409	1099	46.2647	48.3041	6.69151	1.14744
B-L011	12	9257	1734	43.6543	65.7989	13.9528	2.61361
B-L011	16	9211	1441	95.7556	64.6676	6.22055	0.973165
B-L011	20	4789	1239	50.0197	63.0143	6.03313	1.56088
B-L015	4	2867	341	39.9993	112.439	8.05924	0.958563
B-L015	8	5531	831	54.7741	56.0912	5.66399	0.850981
B-L015	12	3855	469	43.3117	33.0236	2.9393	0.357596
B-L015	16	3011	532	53.5721	63.18	3.55101	0.627412
B-L015	20	1550	180	19.0788	110.373	8.96693	1.04132
B-L018	4	18370	2277	106.992	86.8415	14.9102	1.84815
B-L018	8	12209	1904	109.127	73.5301	8.22642	1.28291
B-L018	12	7874	1548	85.152	76.5838	7.0817	1.39224
B-L018	16	11825	2021	60.8741	55.7672	10.833	1.85145
B-L018	20	11783	2281	112.277	64.6202	6.78164	1.31282
B-L031	4	9484	2340	118.592	189.874	15.1845	3.74649
B-L031	8	7269	1717	68.7178	130.531	13.8076	3.26148
B-L031	12	7981	1249	66.4156	211.152	25.3736	3.97089
B-L031	16	9916	1444	88.6617	201.102	22.4915	3.27528
B-L031	20	9369	1622	101.195	254.299	23.5439	4.07602
B-L032	4	3332	862	38.3149	49.3199	4.28904	1.10959
B-L032	8	9681	971	44.9783	50.2381	10.8131	1.08455
B-L032	12	5123	848	33.8963	51.9353	7.84936	1.29929
B-L032	16	9683	890	47.9033	50.7312	10.2546	0.94254
B-L032	20	7155	642	39.9967	60.4205	10.8086	0.969829
B-L033	4	6919	671	43.4686	60.1458	9.57356	0.928437
B-L033	8	10940	2020	100.439	55.6266	6.05893	1.11874
B-L033	12	12418	1545	83.4473	52.1506	7.76066	0.965552
B-L033	16	12153	1529	87.0915	54.3289	7.58122	0.953812
B-L033	20	13473	1458	87.5042	72.0766	11.0976	1.20094
B-L049	4	6112	739	35.5018	16.3268	2.81082	0.339855
B-L049	8	4306	663	45.2134	53.1982	5.06645	0.780087
B-L049	12	9120	919	81.3003	72.1586	8.09451	0.815664
B-L049	16	7382	686	52.2572	52.9984	7.4867	0.69573
B-L049	20	4286	591	42.6568	64.0518	6.4357	0.887424
B-L052	4	3989	971	171.759	110.403	2.56405	0.624139
B-L052	8	24279	3383	117.516	73.1538	15.1137	2.10593
B-L052	12	11742	2877	102.533	60.4808	6.9262	1.69704
B-L052	16	4717	1622	103.071	80.6471	3.69077	1.26912
B-L052	20	10616	2159	64.3154	104.274	17.2116	3.50037
B-L058	4	5659	437	28.2354	26.5745	5.32612	0.411294
B-L058	8	4999.13	582.345	35.3839	24.7428	3.49572	0.407214
B-L058	12	2480	281	22.9552	23.6648	2.55667	0.289687
B-L058	16	7012	645	34.1458	24.8502	5.1031	0.46941
B-L058	20	5411	410	21.5148	25.066	6.30412	0.477673
B-L061	4	3147	544	44.0484	18.5072	1.32223	0.228565
B-L061	8	2751	459	24.5053	29.4031	3.30083	0.550739
B-L061	12	797	63	8.73978	20.5287	1.87206	0.14798
B-L061	16		1440.09	58.1214	29.7427		0.736941
B-L061	20	3252	398	30.9802	20.136	2.11368	0.258685
B-L068	4	5468	1301	80.3445	90.2093	6.13936	1.46074
B-L068	8	9561	1267	61.13	77.7747	12.1643	1.61198
B-L068	12	10158	2110	92.3599	92.174	10.1376	2.10575
B-L068	16	8926	2054	91.5335	58.9444	5.74804	1.32271
B-L068	20	8489	2162	86.3617	39.2338	3.85653	0.98219
B-L074	4	14165	1989	77.1407	120.474	22.1221	3.10631
B-L074	8	13839	1367	68.8449	98.0728	19.7143	1.94736
B-L074	12	12683	633	37.8436	79.1793	26.5364	1.32441
B-L074	16			79.5077	67.8492
B-L075	4	2562	207	13.5892	20.9885	3.95699	0.31971
B-L075	8	676	104	5.95701	13.5341	1.53585	0.236284
B-L075	12	4539	442	16.4289	16.2704	4.49523	0.437738
B-L075	16	1746	379	10.9998	12.2576	1.94565	0.422337
B-L075	20	2740	332	7.28887	9.75822	3.66827	0.444476
B-L087	4	6157	261	16.8969	11.4572	4.17486	0.176976
B-L087	8	8158	234	14.239	13.5891	7.78563	0.223319
B-L087	12	3136	304	24.5913	17.6916	2.25612	0.218705
B-L087	16	4550	203	26.2544	17.7676	3.0792	0.13738
B-L087	20	19658	454	19.776	23.9161	23.7734	0.549045
B-L088	4	4133	596	47.8005	101.145	8.74536	1.26113
B-L088	8	22275	2896	88.6086	90.4381	22.7349	2.95579
B-L088	12	3097	649	39.2465	55.1891	4.35506	0.912635
B-L088	16	9814	1518	101.163	97.2181	9.43134	1.45881
B-L088	20	9151	793	58.5958	170.35	26.6038	2.30541
B-L094	4	10872	1317	50.6594	42.6875	9.16116	1.10975
B-L094	8	2689	440	16.5179	40.2129	6.54641	1.07119
B-L094	12	2308	725	38.0101	56.6672	3.44088	1.08087
B-L094	16	17127	1385	58.8428	56.9159	16.5662	1.33965
B-L094	20	7264	934	55.4566	60.6725	7.9472	1.02185
B-L103	4	17906	1505	106.729	108.173	18.1482	1.52536
B-L103	8	27959	2673	190.117	110.062	16.1859	1.54744
B-L103	12	7552	948	62.2124	45.6743	5.54443	0.69599
B-L103	16	31482	2744	177.1	71.9833	12.796	1.11531
B-L103	20	18246	2197	107.502	55.0009	9.33517	1.12405
B-L118	4	7694	876	53.1378	52.5041	7.60225	0.865554
B-L118	8	4717	440	29.9697	50.2652	7.91135	0.737968
B-L118	12	4167	974	98.9142	53.3693	2.24831	0.525523
B-L118	16	6087.37	1112.22	79.0023	55.4986	4.27634	0.78133
B-L118	20
B-L122	4	7337.23	421.888	54.81	45.78	6.12842	0.352382
B-L122	8	1418	256	13.5076	60.0625	6.30524	1.13832
B-L122	12	11950	1057	52.7507	62.3902	14.1337	1.25015
B-L122	16	10824	946	41.2288	93.6705	24.5918	2.14928
B-L122	20	7027	572	38.3067	61.0295	11.1953	0.911301
B-L124	4	4103	484	42.4223	70.9236	6.8596	0.809175
B-L124	8	4996	646	49.0064	57.4706	5.85889	0.757574
B-L124	12	2811	355	29.4447	64.6647	6.17336	0.779631
B-L124	16	4958	510	39.3753	48.0756	6.05351	0.622689
B-L124	20	5140	614	37.651	47.7554	6.51943	0.778781
B-L139	4	3219	472	44.5303	97.0253	7.01374	1.02842
B-L139	8	3046	411	34.7349	64.5112	5.65717	0.763328
B-L139	12	8042	692	53.7579	77.1761	11.5453	0.993451
B-L139	16	2317	569	50.6118	71.8697	3.29018	0.807991
B-L139	20	3603	560	40.8618	83.6652	7.3772	1.14661
B-L144	4	66309.8	12580.9	195.135	98.5617	33.4927	6.35454
B-L144	8	10043	2046	88.5636	112.88	12.8004	2.60775
B-L144	12	16109	1784	89.8812	92.0971	16.5061	1.82798
B-L144	16	1886	614	29.0064	56.9277	3.70144	1.20503
B-L144	20	1195	597	24.0066	43.1394	2.14739	1.0728
B-L157	4	9502	1625	77.6162	70.6625	8.65071	1.47942
B-L157	8	13814	1695	103.214	77.154	10.3262	1.26704
B-L157	12	3994	911	52.653	58.4686	4.43514	1.01162
B-L157	16	6366	829	56.7815	94.1528	10.5558	1.37461
B-L157	20	31808	5743	255.087	98.957	12.3394	2.22791
B-L159	4	2115	544	41.2429	41.447	2.12547	0.546692
B-L159	8	1988	375	27.0555	32.1327	2.36107	0.445373
B-L159	12	1307	160	12.0166	35.565	3.86827	0.473545
B-L159	16	1409	168	12.7626	24.18	2.66948	0.318291
B-L159	20	1572	246	12.5332	61.6924	7.7379	1.21089
B-L166	4	11165	1201	74.2492	38.879	5.84632	0.628878
B-L166	8	1848	316	30.3663	104.582	6.36454	1.08831
B-L166	12	15711	1786	69.9935	53.3214	11.9687	1.36058
B-L166	16	1792	241	24.3436	78.7294	5.79548	0.779415
B-L166	20		1335	131.07	72.5252		0.738696
